# Supplementary material for: Immunogenicity and Safety of the ExPEC9V Escherichia coli Vaccine Co-Administered with a High-Dose Influenza Vaccine in Older Adults: A Placebo-Controlled, Randomized, Phase 3 Study
Source: Vaccines (Basel). 2026 Jan 30;14(2):146. doi: 10.3390/vaccines14020146 (PMC12944986; doi:10.3390/vaccines14020146)
Supplement: Supplementary file 1 [file vaccines-14-00146-s001.zip]

Archive with 1 entries (1 files):
- vaccines-4085897-supplementary.pdf
